# Supplementary material for: Full Genome Sequencing of Three Sedoreoviridae Viruses Isolated from Culicoides spp. (Diptera, Ceratopogonidae) in China
Source: Viruses. 2022 May 5;14(5):971. doi: 10.3390/v14050971 (PMC9145729; doi:10.3390/v14050971)
Supplement: Supplementary file 1 [file viruses-14-00971-s001.zip]

Archive with 1 entries (1 files):
- viruses-1679473 supplementary.pdf
